# Supplementary material for: A Scoping Review of Synthetic Data Generation by Language Models in Biomedical Research and Application: Data Utility and Quality Perspectives
Source: J Healthc Inform Res. 2026 Feb 2;10(2):367–92. doi: 10.1007/s41666-026-00229-9 (PMC13156355; doi:10.1007/s41666-026-00229-9)
Supplement: Supplementary file 1 — Supplementary file1 (XLSX 26 KB) [file 41666_2026_229_MOESM1_ESM.xlsx]

## Sheet: Tabe S1
Table S1. Experimental datasets used in review studies and their corresponding links.
Data Index	Experimental Data	Related Study	Source Link
1	SQuAD 1.1	23, 56	https://rajpurkar.github.io/SQuAD-explorer/
2	MIMIC-III	24, 28, 29, 33, 12, 37, 10, 44, 52, 68	https://mimic.mit.edu/docs/iii/
3	CRIS MHR	24	https://bmjopen.bmj.com/content/6/3/e008721
4	2010 i2b2	25	https://www.i2b2.org/NLP/DataSets/
5	2014/2018 n2c2	25, 46	https://n2c2.dbmi.hms.harvard.edu/data-sets
6	E3C	30	https://github.com/hltfbk/E3C-Corpus
7	CAS	30	https://live.european-language-grid.eu/catalogue/corpus/11254
8	E-DAIC	35	https://dcapswoz.ict.usc.edu/
9	Internal FFA	36	https://asiateleophth.org/cross-country-datasets/
10	SIGIR	38	https://data.csiro.au/collection/csiro:17152
11	TREC CT 2021/2022 cohort	38	https://pages.nist.gov/trec-browser/
12	NLI4CT 2023/2024	39	https://sites.google.com/view/nli4ct/
13	MIMIC-IV	40, 65	https://mimic.mit.edu/docs/iv/
14	CounselChat	41	https://counselchat.com
15	Mol-Instructions	42	https://huggingface.co/datasets/zjunlp/Mol-Instructions
16	MedInstruct	42	https://github.com/XZhang97666/AlpaCare/tree/master/data
17	BioASQ	43, 53	https://participants-area.bioasq.org/datasets/
18	LitCovid	11	https://healthdata.gov/NIH/LitCovid/haxy-ypc7/about_data
19	HOC	11	https://github.com/sb895/Hallmarks-of-Cancer
20	GAD	11	https://figshare.com/articles/dataset/Dataset_-_GAD_study/7430846
21	PMC-Patients	13, 48	https://pmc-patients.github.io/
22	MTS-Dialog	13, 69	https://github.com/abachaa/MTS-Dialog
23	EMSContExt	49	https://huggingface.co/datasets/saahith/EMSContExt_audio
24	EMSAssist	49	https://github.com/LENSS/EMSAssist
25	LOTUS	50	https://lotus.naturalproducts.net/
26	UMD	8	https://psresnik.github.io/umd_reddit_suicidality_dataset.html
27	EDW4R	51	https://pubmed.ncbi.nlm.nih.gov/38102790/
28	Side Effect Resource (SIDER 4.1) Database	55	http://sideeffects.embl.de/
29	First and Last Name Database	56	https://github.com/philipperemy/name-dataset
30	HajjHealthQA	57	https://github.com/AbeerMostafa/HajjHealthQA-Dataset
31	Phase III breast cancer trial dataset (NCT00174655)	58	https://clinicaltrials.gov/study/NCT00174655
32	Trial Outcome Prediction data	58	https://github.com/futianfan/clinical-trial-outcome-prediction
33	Reddit Social Media Posts (eRisk 2023)	9	https://erisk.irlab.org/2023/index.html
34	Patient-Nurse Verbal Communication Recordings	61	https://doi.org/10.2196/35325
35	Human Phenotype Ontology (HPO)	62	https://github.com/obophenotype/human-phenotype-ontology/
36	PhysioNet eICU	65	https://physionet.org/content/eicu-crd/2.0/
37	MedMCQA	69	https://medmcqa.github.io/
38	MedQA	69	https://github.com/jind11/MedQA
39	LiveQA	69	https://github.com/PKU-TANGENT/LiveQA
40	ChatDoctor	69	https://github.com/Kent0n-Li/ChatDoctor
41	MedicationQA	69	https://github.com/abachaa/Medication_QA_MedInfo2019
42	AlpaCare	69	https://github.com/XZhang97666/AlpaCare
43	BRACS	73	https://www.bracs.icar.cnr.it/
44	BCSS	73	https://academic.oup.com/bioinformatics/article/35/18/3461/5307750
45	BACH	73	https://zenodo.org/records/3632035
46	Dutch HER	26	Private
47	MERLOT	30	Private
48	Records colleced from SynSurv syndromic surveillance system	31	Private
49	Dutch Regional Bioethics Committees database	32	Private
50	Outpatient Claims EHR	33	Private
51	Radiotherapy	44	Private
52	Immunotherapy	44	Private
53	Resilience engineering tool to improve patient safety reports (RETIPS)	45	Private
54	PresInPose	47	Private
55	Keypoints of nurse poses from video annotated with ES activity IDs.	54	Private
56	PROMISE Study Data	55	Private
57	CDC surveillance data and ADDM Network EHR	59	Private
58	Radiology reports from three Australian public hospitals	63	Private
59	Manually selected anesthesia questions and answers from New Youth Anesthesia Website	64	Private
60	Estonian discharge reports	74	Private
61	Real-World Body Performance, Breast Cancer, Diabetes dataset from Kaggle	75	Not specified in the paper
